# Supplementary material for: Effects of Atractylodes Macrocephala Rhizoma polysaccharide on intestinal microbiota composition in rats with mammary gland hyperplasia
Source: Front Endocrinol (Lausanne). 2023 Jan 25;13:1102605. doi: 10.3389/fendo.2022.1102605 (PMC9905829; doi:10.3389/fendo.2022.1102605)
Supplement: Supplementary file 1 [file DataSheet_1.zip]

Archive with 6 entries (5 files):
- Excel fiels/OTU+a┴ diversity.xlsx
- Excel fiels/Phylum genus level.xlsx
- Excel fiels/length.xls
- Excel fiels/serum indicators.xlsx
- Excel fiels/a┬ diversity.xlsx
- Excel fiels/
