# Supplementary material for: Effects of Atractylodes Macrocephala Rhizoma polysaccharide on intestinal microbiota composition in rats with mammary gland hyperplasia
Source: Front Endocrinol (Lausanne). 2023 Jan 25;13:1102605. doi: 10.3389/fendo.2022.1102605 (PMC9905829; doi:10.3389/fendo.2022.1102605)
Supplement: Supplementary file 1 [file DataSheet_1.zip › Excel fiels/OTU+a┴ diversity.xlsx]

## Sheet: Sheet1
SampleID	Group	Chao1	Pielou	Simpson	Shannon
Con1	Con	2806.83	0.747583	0.987416	8.54043
Con2	Con	2642.88	0.74642	0.989176	8.45372
Con3	Con	2205.09	0.664789	0.969194	7.36188
AMP1	AMP	2082.63	0.66642	0.918863	7.58402
AMP2	AMP	2670.74	0.620935	0.928881	6.86645
AMP3	AMP	2573.75	0.751629	0.99005	8.47143
Mod1	Mod	704.172	0.559174	0.833704	5.18937
Mod2	Mod	486.552	0.400384	0.826824	3.50338
Mod3	Mod	549.698	0.500536	0.805764	4.51375
