# Supplementary material for: Effects of Atractylodes Macrocephala Rhizoma polysaccharide on intestinal microbiota composition in rats with mammary gland hyperplasia
Source: Front Endocrinol (Lausanne). 2023 Jan 25;13:1102605. doi: 10.3389/fendo.2022.1102605 (PMC9905829; doi:10.3389/fendo.2022.1102605)
Supplement: Supplementary file 1 [file DataSheet_1.zip › Excel fiels/Phylum genus level.xlsx]

## Sheet: 门水平
Taxon	Con1	Con2	Con3	AMP_1	AMP_2	AMP_3	Mod1	Mod2	Mod3				Taxon	Con1	Con2	Con3	AMP_1	AMP_2	AMP_3	Mod1	Mod2	Mod3
Firmicutes	75.1301	74.9582	72.1665	78.648	76.7175	75.6875	55.9148	96.5177	70.2775	75.1131			other	1.83946	0.459866	0.534188	0.549672	0.289545	0.699864	0.407222	0.13316	0.26632	0
Proteobacteria	5.08021	2.77778	2.7112	4.93311	17.8942	7.31451	29.6978	1.49727	0.676638	8.06474			TM7	1.44153	0.840766	1.10709	2.58733	0.145547	1.97727	0.727734	0.0154837	0.303481	1.01625
Actinobacteria	3.91583	0.656509	12.6982	13.141	1.44308	3.35222	12.7354	1.64437	28.0611	8.62752			Tenericutes	2.44643	2.72978	1.52824	0.0820637	0.204385	3.90499	0.181159	0.0154837	0.0851604	1.24197
Bacteroidetes	10.1465	17.5771	9.25461	0.0588381	3.30577	7.06367	0.335997	0.176514	0.329803	5.36098			Bacteroidetes	10.1465	17.5771	9.25461	0.0588381	3.30577	7.06367	0.335997	0.176514	0.329803	5.36098
Tenericutes	2.44643	2.72978	1.52824	0.0820637	0.204385	3.90499	0.181159	0.0154837	0.0851604	1.24197			Proteobacteria	5.08021	2.77778	2.7112	4.93311	17.8942	7.31451	29.6978	1.49727	0.676638	8.06474
TM7	1.44153	0.840766	1.10709	2.58733	0.145547	1.97727	0.727734	0.0154837	0.303481	1.01625			Actinobacteria	3.91583	0.656509	12.6982	13.141	1.44308	3.35222	12.7354	1.64437	28.0611	8.62752
Spirochaetes	1.42915	0.184256	0.0789669	0	0.0681283	0.195095	0	0	0	0.217288			Firmicutes	75.1301	74.9582	72.1665	78.648	76.7175	75.6875	55.9148	96.5177	70.2775	75.1131
Cyanobacteria	0.0789669	0.0867088	0.0495479	0.419609	0.0216772	0.287997	0.0944506	0.114579	0.00929023	0.129203
unclassified_Bacteria	0.246191	0.0913539	0.291094	0.06658	0.150192	0.136257	0.0572897	0.00464511	0.00309674	0.1163			sample	group	other	TM7	Tenericutes	Bacteroidetes	Proteobacteria	Actinobacteria	Firmicutes
unidentified_Bacteria	0.0743218	0.083612	0.0867088	0.0572897	0.0263223	0.0572897	0.00464511	0.00154837	0	0.0435264			Con1	Con	1.83946	1.44153	2.44643	10.1465	5.08021	3.91583	75.1301
Fusobacteria	0	0	0	0	0	0	0.243094	0	0.102192	0.0383652			Con2	Con	0.459866	0.840766	2.72978	17.5771	2.77778	0.656509	74.9582
Verrucomicrobia	0	0.00464511	0.00309674	0.00309674	0.0170321	0.0232256	0.00774186	0	0.0402576	0.0110106			Con3	Con	0.534188	1.10709	1.52824	9.25461	2.7112	12.6982	72.1665
Chloroflexi	0	0	0	0.00309674	0	0	0	0.00774186	0.0433544	0.00602144			AMP1	AMP	0.549672	2.58733	0.0820637	0.0588381	4.93311	13.141	78.648
Acidobacteria	0	0	0	0	0	0	0	0	0.0464511	0.00516124			AMP2	AMP	0.289545	0.145547	0.204385	3.30577	17.8942	1.44308	76.7175
Deferribacteres	0.00309674	0.00619348	0.0247739	0	0	0	0	0	0	0.00378491			AMP3	AMP	0.699864	1.97727	3.90499	7.06367	7.31451	3.35222	75.6875
Elusimicrobia	0.00774186	0.00309674	0	0	0.00619348	0	0	0	0	0.00189245			Mod1	Mod	0.407222	0.727734	0.181159	0.335997	29.6978	12.7354	55.9148
Nitrospirae	0	0	0	0	0	0	0	0	0.0170321	0.00189245			Mod2	Mod	0.13316	0.0154837	0.0154837	0.176514	1.49727	11.6444	86.5177
Gemmatimonadetes	0	0	0	0	0	0	0	0.00154837	0.00464511	0.000688165			Mod3	Mod	0.26632	0.303481	0.0851604	0.329803	0.676638	28.0611	70.2775
Thermi	0	0	0	0	0	0	0	0.00309674	0	0.000344082

## Sheet: 属水平
Taxon	Con1	Con2	Con3	Mod1	Mod2	Mod3	AMP_1	AMP_2	AMP_3						Taxon	C1	C2	C3	AMP_1	AMP_2	AMP_3	Mod1	Mod2	Mod3
Allobaculum	20.1706	21.4304	34.6525	21.6311	29.7804	20.86	21.1195	20.4382	20.0113	24.7542					other	18.8731	18.5928	12.1678	20.8753	10.5847	19.5141	34.0394	3.44513	15.6184
unidentified_Clostridiales	16.6109	20.9716	14.3039	18.1745	23.2364	21.0622	18.8028	17.0683	16.7487	19.0599					unidentified_F16	1.44153	0.840766	1.10709	2.58733	0.145547	1.97727	0.727734	0.0154837	0.303481
unidentified_Lachnospiraceae	7.98805	4.95479	4.79611	0.287997	0.529543	0.230707	4.54812	12.7694	4.5615	3.1312					Adlercreutzia	0.658058	0.298836	0.630187	6.14084	0.315868	1.16128	0.610058	0.0743218	0.136257
Clostridium	2.6663	4.22086	3.1401	0.512511	4.99814	2.54552	4.35897	9.82553	7.68457	3.0139					Lactobacillus	0.150192	0.116128	0.422705	0.179611	0.0356125	0.0913539	0.113031	9.28558	0.108386
Gemella	0	0	0	13.3082	10.6379	10.981	0.243094	0.00929023	0	5.8212					unidentified_RF39	2.43559	2.71894	1.5236	0.0820637	0.196643	3.90499	0.179611	0.0154837	0.0851604
unidentified_Peptostreptococcaceae	1.67689	5.55401	2.60901	3.10139	3.25468	3.06968	4.11885	5.34653	5.01722	3.21094					Psychrobacter	0.00154837	0.00309674	0.00154837	0.389384	7.72495	2.62913	0.552768	1.19534	0.0510962
Oscillospira	6.19348	6.12071	7.9525	0.0495479	0.315868	0.298836	3.384	3.81983	3.658	3.48849					unclassified_Clostridiales	2.897	1.8983	1.82553	0.396383	3.24074	2.02682	0.509414	0.562059	0.325158
Ruminococcus	6.16252	4.37879	4.64047	0.856249	6.45832	0.36077	4.00334	0.695219	2.02527	3.80952					Turicibacter	1.15199	1.62858	1.61805	1.23312	2.72358	1.6557	2.04075	0.724638	4.78602
unidentified_S24-7	5.5153	3.18339	5.82497	0.178063	0.137805	0.0402576	4.01239	1.90604	5.05698	2.47996					Rothia	0.0294191	0.0402576	0.0185805	0.258578	0.0247739	0.159482	3.03636	0.181159	18.9249
unidentified_Ruminococcaceae	5.37749	3.04763	2.76539	0.0929023	5.15329	0.21832	3.26632	3.13081	2.11631	2.77584					unidentified_Ruminococcaceae	5.37749	3.04763	2.76539	3.26632	3.13081	2.11631	0.0929023	5.15329	0.21832
Rothia	0.0294191	0.0402576	0.0185805	3.03636	0.181159	18.9249	0.258578	0.0247739	0.159482	3.70512					unidentified_S24-7	5.5153	3.18339	5.82497	4.01239	1.90604	5.05698	0.178063	0.137805	0.0402576
Turicibacter	1.15199	1.62858	1.61805	2.04075	0.724638	4.78602	1.23312	2.72358	1.6557	1.99167					Ruminococcus	6.16252	4.37879	4.64047	4.00334	0.695219	2.02527	0.856249	6.45832	0.36077
unclassified_Clostridiales	2.897	1.8983	1.82553	0.509414	0.562059	0.325158	0.396383	3.24074	2.02682	1.33624					Oscillospira	6.19348	6.12071	7.9525	3.384	3.81983	3.658	0.0495479	0.315868	0.298836
Psychrobacter	0.00154837	0.00309674	0.00154837	0.552768	1.19534	0.0510962	0.389384	7.72495	2.62913	0.3009					unidentified_Peptostreptococcaceae	1.67689	5.55401	2.60901	4.11885	5.34653	5.01722	3.10139	3.25468	3.06968
unidentified_RF39	2.43559	2.71894	1.5236	0.179611	0.0154837	0.0851604	0.0820637	0.196643	3.90499	1.15973					Gemella	0	0	0	0.243094	0.00929023	0	13.3082	10.6379	10.981
Lactobacillus	0.150192	0.116128	0.422705	0.113031	9.28558	0.108386	0.179611	0.0356125	0.0913539	1.69934					Clostridium	2.6663	4.22086	3.1401	4.35897	9.82553	7.68457	0.512511	4.99814	2.54552
Adlercreutzia	0.658058	0.298836	0.630187	0.610058	0.0743218	0.136257	6.14084	0.315868	1.16128	0.401286					unidentified_Lachnospiraceae	7.98805	4.95479	4.79611	4.54812	12.7694	4.5615	0.287997	0.529543	0.230707
unidentified_F16	1.44153	0.840766	1.10709	0.727734	0.0154837	0.303481	2.58733	0.145547	1.97727	0.739347					unidentified_Clostridiales	16.6109	20.9716	14.3039	18.8028	17.0683	16.7487	18.1745	23.2364	21.0622
Facklamia	0	0	0	1.63198	0.555865	2.68488	3.57829	0.178063	0.354577	0.812121					Allobaculum	20.1706	21.4304	34.6525	21.1195	20.4382	20.0113	21.6311	29.7804	20.86
Actinomyces	0.00774186	0.0154837	0.00309674	2.76539	0.35148	4.73802	0.545027	0.00929023	0.0572897	1.31353
Prevotella	1.79456	4.22241	1.59792	0	0.00154837	0.0851604	0	0.20903	0.558962	1.2836
Jeotgalicoccus	0	0	0	5.56949	0.100644	0.486189	0.341633	0.521801	1.12721	1.02605					sample	group	other	unidentified_F16	Adlercreutzia	Lactobacillus	unidentified_RF39	Psychrobacter	unclassified_Clostridiales	Turicibacter	Rothia	unidentified_Ruminococcaceae	unidentified_S24-7	Ruminococcus	Oscillospira	unidentified_Peptostreptococcaceae	Gemella	Clostridium	unidentified_Lachnospiraceae	unidentified_Clostridiales	Allobaculum
unidentified_Desulfovibrionaceae	1.08076	1.63198	0.656509	0.130063	0.0387093	0.00154837	0.0449028	1.26347	2.8072	0.589929					C1	C	18.8731	1.44153	0.658058	0.150192	2.43559	0.00154837	2.897	1.15199	0.0294191	5.37749	5.5153	6.16252	6.19348	1.67689	0	2.6663	7.98805	16.6109	20.1706
Corynebacterium	0.00619348	0	0	4.92072	0.111483	0.60851	0.163322	0.685928	1.13341	0.941152					C2	C	18.5928	0.840766	0.298836	0.116128	2.71894	0.00309674	1.8983	1.62858	0.0402576	3.04763	3.18339	4.37879	6.12071	5.55401	0	4.22086	4.95479	20.9716	21.4304
Streptococcus	0.0294191	0.041806	0.0278707	4.6575	0.184256	0.927474	1.16747	0.0232256	0.145547	0.978054					C3	C	12.1678	1.10709	0.630187	0.422705	1.5236	0.00154837	1.82553	1.61805	0.0185805	2.76539	5.82497	4.64047	7.9525	2.60901	0	3.1401	4.79611	14.3039	34.6525
Bifidobacterium	2.62759	0.0402576	2.46878	0.164127	0.859346	0.292642	0.232256	0.0232256	0.0758702	1.07546					AMP1	AMP	20.8753	2.58733	6.14084	0.179611	0.0820637	0.389384	0.396383	1.23312	0.258578	3.26632	4.01239	4.00334	3.384	4.11885	0.243094	4.35897	4.54812	18.8028	21.1195
Desulfovibrio	1.11328	0.656509	0.39019	1.56076	0.00774186	0.00464511	0.0898055	0.343738	1.23405	0.622187					AMP2	AMP	10.5847	0.145547	0.315868	0.0356125	0.196643	7.72495	3.24074	2.72358	0.0247739	3.13081	1.90604	0.695219	3.81983	5.34653	0.00929023	9.82553	12.7694	17.0683	20.4382
Coprococcus	0.247739	1.0018	0.157934	0.0495479	0.0325158	0.041806	0.0944506	0.305029	3.23455	0.255223					AMP3	AMP	19.5141	1.97727	1.16128	0.0913539	3.90499	2.62913	2.02682	1.6557	0.159482	2.11631	5.05698	2.02527	3.658	5.01722	0	7.68457	4.5615	16.7487	20.0113
unclassified_Lachnospiraceae	1.01728	0.774186	0.562059	0.718444	0.0216772	0.134708	0.385544	0.719993	0.690574	0.538059					Mod1	Mod	34.0394	0.727734	0.610058	0.113031	0.179611	0.552768	0.509414	2.04075	3.03636	0.0929023	0.178063	0.856249	0.0495479	3.10139	13.3082	0.512511	0.287997	18.1745	21.6311
Helicobacter	2.4681	0.198192	1.40282	0.318964	0.00619348	0.0944506	0.012387	0.0278707	0.0681283	0.748121					Mod2	Mod	3.44513	0.0154837	0.0743218	9.28558	0.0154837	1.19534	0.562059	0.724638	0.181159	5.15329	0.137805	6.45832	0.315868	3.25468	10.6379	4.99814	0.529543	23.2364	29.7804
unclassified_Bacillaceae	0.0634832	0.0216772	0.0108386	0.571349	0.0495479	0.0572897	3.10913	0.359222	0.176514	0.129031					Mod3	Mod	15.6184	0.303481	0.136257	0.108386	0.0851604	0.0510962	0.325158	4.78602	18.9249	0.21832	0.0402576	0.36077	0.298836	3.06968	10.981	2.54552	0.230707	21.0622	20.86
unidentified_Coriobacteriaceae	0.47535	0.216772	0.540382	0.233804	0.0139353	0.12387	1.56076	0.162579	0.479995	0.267352
CF231	0.986312	1.01728	0.737025	0.0309674	0.00309674	0.00774186	0.00619348	0.47535	0.46606	0.463737
unclassified_Lactobacillales	0	0	0	0.219869	0.0340642	2.80875	0.012387	0.00774186	0.00929023	0.510446
Shigella	0.0805153	0.0232256	0.0185805	2.71739	0.0216772	0.00464511	0.0387093	0.0201288	0.0325158	0.477672
unidentified_Bacteroidales	0.634832	1.06838	0.244643	0.00464511	0.0154837	0.0294191	0	0.450576	0.379351	0.3329
unclassified_Aerococcaceae	0	0	0	0.814443	0.0774186	0.0774186	1.10863	0.42735	0.100644	0.161547
Staphylococcus	0	0.012387	0.00774186	1.25108	0.00619348	0.492382	0.348384	0.0944506	0.277158	0.294965
Sporosarcina	0	0	0	0.201288	0.0185805	0.100644	1.51895	0.202837	0.346835	0.0534188
Yaniella	0	0	0	0.905797	0.041806	0.083612	1.02657	0.173418	0.0727734	0.171869
Phascolarctobacterium	0.0944506	1.81469	0.00619348	0	0	0.012387	0	0	0.154837	0.321287
Atopostipes	0	0	0	0.320513	0.083612	0	1.07921	0.36077	0.15174	0.0673541
Treponema	1.42915	0.184256	0.0789669	0	0	0	0	0.0681283	0.195095	0.282062
[Ruminococcus]	0.56051	0.120773	0.108386	0.46606	0.0170321	0.0557414	0.195095	0.0232256	0.119225	0.221417
Bacteroides	0.685928	0.2849	0.363867	0.100644	0.012387	0.0727734	0.00774186	0.0851604	0.0464511	0.253417
unclassified_Aeromonadaceae	0	0	0	0.393286	0.0154837	0	0.96928	0.139353	0.0588381	0.0681283
[Prevotella]	0.0325158	0.9507	0.0526446	0	0	0	0	0.0185805	0.39948	0.172643
unidentified_[Mogibacteriaceae]	0.278707	0.366964	0.137805	0.0216772	0	0.0263223	0.0387093	0.195095	0.365416	0.138579
unclassified_Ruminococcaceae	0.235352	0.383996	0.168772	0.00309674	0.00929023	0.00464511	0.0356125	0.187353	0.34219	0.134192
Dorea	0.410318	0.213675	0.243094	0.0139353	0	0.00464511	0	0.0820637	0.325158	0.147611
unidentified_YS2	0.0727734	0.0820637	0.0449028	0.0913539	0.114579	0.00309674	0.413415	0.0139353	0.277158	0.0681283
unclassified_Bacteria	0.246191	0.0913539	0.291094	0.0572897	0.00464511	0.00309674	0.06658	0.150192	0.136257	0.115612
unclassified_Bacillales	0	0.0325158	0.00309674	0.442834	0.0170321	0.0108386	0.311223	0.0975474	0.0433544	0.0843862
unidentified_Aerococcaceae	0	0	0	0.0712251	0.0232256	0.0170321	0.39948	0.136257	0.267868	0.0185805
unclassified_Clostridiaceae	0.0139353	0.106838	0.0479995	0.012387	0.00464511	0.0201288	0.337545	0.116128	0.230707	0.0343222
Pseudomonas	0.0913539	0.0944506	0.0975474	0.0975474	0.054193	0.0681283	0.14245	0.105289	0.095999	0.0838701
Blautia	0.15174	0.487737	0.00154837	0.0278707	0	0.0294191	0.00464511	0	0.105289	0.116386
unidentified_Christensenellaceae	0.12387	0.202837	0.0867088	0.0588381	0	0	0.00309674	0.0557414	0.207482	0.0787089
Roseburia	0.179611	0.137805	0.111483	0.00619348	0.0913539	0	0	0.143999	0.0650316	0.087741
YRC22	0.147095	0.329803	0.15174	0	0	0	0.00774186	0.0201288	0.0108386	0.104773
unclassified_Enterobacteriaceae	0.126966	0.0603865	0.06658	0.0681283	0.0479995	0.0603865	0.0820637	0.0619348	0.0712251	0.0717412
unidentified_Clostridiaceae	0.0603865	0.168772	0.083612	0	0.00929023	0.00154837	0.0867088	0.120773	0.102192	0.0539349
SMB53	0	0.0882572	0.0696767	0.0510962	0	0	0	0.25703	0.150192	0.0348384
unclassified_Peptostreptococcaceae	0.0139353	0.06658	0.0294191	0.0681283	0.0913539	0.00464511	0.125418	0.157934	0.0479995	0.0456769
Enterococcus	0.0108386	0	0.161031	0.305029	0.00774186	0.00464511	0.0727734	0.00619348	0.0247739	0.0815475
unidentified_Erysipelotrichaceae	0.109934	0.264771	0.0867088	0.00154837	0.00774186	0.00309674	0.0216772	0.00464511	0.0758702	0.0789669
Proteus	0	0	0	0.524898	0	0	0.00309674	0	0.00464511	0.087483
Aggregatibacter	0	0.0154837	0.00154837	0.376254	0	0.0185805	0	0.00464511	0.0278707	0.0686445
unidentified_Bacteria	0.0743218	0.083612	0.0867088	0.00464511	0.00154837	0	0.0572897	0.0263223	0.0572897	0.041806
p-75-a5	0.0263223	0.041806	0.0805153	0.0402576	0.00309674	0.00464511	0.105289	0.0216772	0.0588381	0.0327739
unidentified_Veillonellaceae	0.196643	0.00774186	0.00929023	0	0.00619348	0	0	0.0712251	0.0882572	0.0366448
unclassified_Planococcaceae	0	0	0	0.0603865	0	0	0.0712251	0.106838	0.137805	0.0100644
Sutterella	0.0696767	0.054193	0.0402576	0.012387	0.00929023	0.0185805	0.0108386	0.0216772	0.125418	0.0340642
unclassified_Bacilli	0.0201288	0.0402576	0.00774186	0.0696767	0.00619348	0.0526446	0.0944506	0.0232256	0.0356125	0.0327739
Fusobacterium	0	0	0	0.243094	0	0.102192	0	0	0	0.0575478
Parabacteroides	0.0898055	0.0944506	0.0603865	0	0	0.0309674	0	0.0294191	0.0232256	0.045935
Vagococcus	0	0	0	0	0.0170321	0	0.012387	0.281804	0	0.00283868
Methylobacterium	0	0	0	0.102192	0.0495479	0.157934	0	0	0	0.0516124
Paraprevotella	0.0650316	0.161031	0.0634832	0.00464511	0	0	0	0.00464511	0	0.0490318
unclassified_Coriobacteriaceae	0.0634832	0.0201288	0.0278707	0.00464511	0	0	0.0929023	0.00774186	0.0557414	0.0193546
Collinsella	0.0278707	0	0	0.0278707	0	0.130063	0.0278707	0.00619348	0.0510962	0.0309674
unclassified_Bacteroidales	0.0712251	0.054193	0.0743218	0.00309674	0	0.00464511	0	0.0278707	0.0294191	0.0345803
Carnobacterium	0	0	0	0	0	0	0.0154837	0.0387093	0.167224	0
unclassified_Firmicutes	0.0479995	0.00309674	0.0371609	0.0201288	0.00154837	0.00154837	0.0108386	0.0913539	0.00619348	0.0185805
Alcaligenes	0	0	0	0.108386	0.0139353	0.0170321	0.0325158	0.00774186	0.0170321	0.0232256
unidentified_Rikenellaceae	0.0340642	0.0696767	0.0263223	0.00929023	0.00464511	0.00619348	0	0.0247739	0.0201288	0.025032
Lactococcus	0.012387	0.0154837	0.0309674	0.0232256	0	0	0.0340642	0.012387	0.0557414	0.0136773
Subdoligranulum	0	0.00464511	0.00619348	0	0	0.137805	0.0170321	0	0.00774186	0.0247739
Dehalobacterium	0.0402576	0.0588381	0.0340642	0	0	0	0	0.00464511	0	0.0221933
Bacillus	0	0	0	0.0201288	0.00154837	0.0479995	0.0170321	0.00464511	0.0294191	0.0116128
Oxalobacter	0.0185805	0.0263223	0	0	0	0	0	0.0340642	0.0402576	0.00748379
Oceanisphaera	0	0	0	0.0340642	0	0	0.0774186	0	0	0.00567736
unclassified_Rikenellaceae	0	0.0340642	0.0170321	0	0.00154837	0.012387	0	0.0170321	0.0185805	0.0108386
Akkermansia	0	0.00464511	0.00309674	0.00619348	0	0.0402576	0.00309674	0.0170321	0.0232256	0.00903216
Alistipes	0	0.00309674	0.012387	0.00464511	0	0.0294191	0.0108386	0.00154837	0.0356125	0.00825798
Anaerostipes	0.0108386	0.0650316	0.00619348	0	0	0	0.00774186	0	0.00464511	0.0136773
Candidatus_Arthromitus	0	0	0	0.00309674	0.0727734	0.00774186	0.00619348	0	0	0.0139353
02d06	0.00929023	0.0216772	0.012387	0	0	0	0.00619348	0.0139353	0.0232256	0.00722573
rc4-4	0.0510962	0.00464511	0	0	0	0	0	0	0.0278707	0.00929023
Aerococcus	0	0	0	0.00929023	0	0	0.00464511	0	0.0619348	0.00154837
Christensenella	0.00929023	0.00929023	0.0185805	0	0	0	0.0232256	0	0.00929023	0.00619348
Odoribacter	0.0154837	0.0154837	0.00309674	0	0	0	0	0.0232256	0.0108386	0.00567736
Faecalibacterium	0	0	0	0	0.00929023	0.0232256	0	0.0154837	0.0185805	0.0054193
Veillonella	0	0	0	0.00154837	0	0.0588381	0	0	0.00619348	0.0100644
unclassified_Carnobacteriaceae	0	0	0	0	0	0	0	0.0402576	0.0247739	0
unclassified_Enterococcaceae	0	0	0.0201288	0	0	0.0170321	0.0170321	0.0108386	0	0.00619348
Macrococcus	0	0	0	0.0263223	0	0	0.0201288	0.00619348	0.0108386	0.00438705
Oligella	0	0	0	0.00464511	0	0	0.0170321	0	0.0402576	0.000774186
Erysipelothrix	0	0	0.0216772	0.00464511	0.00309674	0	0.00464511	0.0216772	0	0.00490318
unclassified_Gammaproteobacteria	0.00154837	0	0	0.0108386	0.0139353	0	0.00619348	0.012387	0.00929023	0.00438705
unidentified_Peptococcaceae	0.00464511	0.00774186	0	0.00309674	0.0108386	0	0.00774186	0	0.0201288	0.00438705
Butyricicoccus	0	0	0	0	0	0.00774186	0.0309674	0	0.0139353	0.00129031
Brevibacterium	0	0	0	0.00154837	0	0.00154837	0.0201288	0.00619348	0.0232256	0.000516124
unidentified_Staphylococcaceae	0	0	0	0.012387	0	0	0.0232256	0.00309674	0.012387	0.00206449
unidentified_Streptophyta	0.00619348	0.00464511	0.00464511	0.00309674	0	0.00619348	0.00619348	0.00774186	0.0108386	0.00412899
unclassified_Proteobacteria	0	0	0	0	0	0	0	0.0479995	0	0
Arthrobacter	0	0	0	0.0216772	0.00154837	0	0.0216772	0.00154837	0	0.00387093
Coprobacillus	0.0170321	0	0	0.00309674	0	0.0108386	0.00309674	0.00309674	0.00774186	0.00516124
Megasphaera	0	0	0.0154837	0	0	0.00929023	0.0108386	0.00929023	0	0.00412899
unclassified_Actinomycetales	0	0.00309674	0	0.0185805	0.00309674	0	0.00619348	0.0139353	0	0.00412899
unclassified_Oxalobacteraceae	0.00464511	0	0	0	0.0154837	0.00929023	0	0.0108386	0.00154837	0.00490318
Kaistobacter	0	0	0	0	0	0.0402576	0	0	0	0.00670961
unclassified_Prevotellaceae	0.00774186	0.0247739	0	0	0	0.00154837	0	0.00464511	0	0.00567736
unclassified_Erysipelotrichaceae	0.0154837	0	0.0201288	0	0	0	0	0	0	0.00593542
unidentified_Prevotellaceae	0.00464511	0.0216772	0.00619348	0	0	0	0	0	0.00154837	0.0054193
Leucobacter	0	0	0	0	0	0.00929023	0.0247739	0	0	0.00154837
Mucispirillum	0.00309674	0.00619348	0.0247739	0	0	0	0	0	0	0.00567736
Rhodococcus	0.00154837	0.00154837	0	0	0.00154837	0	0.0108386	0.00154837	0.0154837	0.000774186
unclassified_Staphylococcaceae	0	0	0	0.00309674	0.00154837	0	0.0139353	0.00774186	0.00619348	0.000774186
Acinetobacter	0	0	0	0.00309674	0	0.00464511	0	0	0.0232256	0.00129031
unidentified_RF16	0.0278707	0.00309674	0	0	0	0	0	0	0	0.00516124
Anaeroplasma	0.0108386	0.0108386	0	0	0	0	0	0.00774186	0	0.00361287
Stappia	0.00154837	0	0.0108386	0.00464511	0	0	0.00929023	0.00309674	0	0.00283868
unidentified_[Barnesiellaceae]	0.00929023	0.012387	0.00309674	0	0	0	0	0	0	0.00412899
unclassified_Micrococcaceae	0	0	0	0.00929023	0	0.00154837	0.00619348	0.00619348	0	0.00180643
Anaerotruncus	0	0.00929023	0	0	0	0	0	0.012387	0	0.00154837
Brachybacterium	0	0	0	0	0	0	0	0	0.0216772	0
Dialister	0	0	0	0	0	0.00464511	0.0170321	0	0	0.000774186
unclassified_[Paraprevotellaceae]	0	0.00774186	0.0108386	0	0	0	0	0	0.00309674	0.00309674
unclassified_Rhodobacteraceae	0.00774186	0	0	0.00309674	0	0	0.00154837	0.00929023	0	0.00180643
unidentified_Carnobacteriaceae	0	0	0	0	0	0	0.00309674	0.0185805	0	0
unidentified_RF32	0.00309674	0	0.0185805	0	0	0	0	0	0	0.00361287
unclassified_Microbacteriaceae	0	0	0	0	0	0.00154837	0	0	0.0185805	0.000258062
unidentified_SJA-15	0	0	0	0	0	0.0201288	0	0	0	0.0033548
Weissella	0	0	0	0	0.00309674	0.0170321	0	0	0	0.0033548
Acidovorax	0	0	0	0	0	0.0185805	0	0	0	0.00309674
unclassified_Clostridia	0.00464511	0.00774186	0	0	0	0	0	0	0.00619348	0.00206449
Anaerovibrio	0.012387	0.00464511	0	0	0	0	0	0	0	0.00283868
Barnesiella	0	0	0	0	0	0.00309674	0.0139353	0	0	0.000516124
unidentified_0319-6A21	0	0	0	0	0	0.0170321	0	0	0	0.00283868
unidentified_Dehalobacteriaceae	0	0.012387	0.00154837	0	0	0	0	0.00309674	0	0.00232256
Massilia	0	0.00309674	0	0.00774186	0	0	0	0	0.00464511	0.00180643
unidentified_[Paraprevotellaceae]	0.00464511	0.0108386	0	0	0	0	0	0	0	0.00258062
AF12	0	0	0.00464511	0	0	0	0	0.00774186	0.00309674	0.000774186
Anaerofustis	0	0	0	0	0	0	0.0154837	0	0	0
Butyricimonas	0.00774186	0.00774186	0	0	0	0	0	0	0	0.00258062
Dietzia	0	0	0	0	0	0	0	0	0.0154837	0
Methylosinus	0	0	0	0	0	0.0154837	0	0	0	0.00258062
Microbacterium	0	0.0154837	0	0	0	0	0	0	0	0.00258062
Salinicoccus	0	0	0	0.0154837	0	0	0	0	0	0.00258062
unclassified_Hyphomicrobiaceae	0.00774186	0.00154837	0.00154837	0.00154837	0	0.00154837	0	0	0.00154837	0.00232256
unclassified_Moraxellaceae	0.00154837	0.00154837	0	0	0	0	0	0.012387	0	0.000516124
unclassified_Pseudomonadaceae	0	0.00154837	0.00154837	0	0.00154837	0.00309674	0.00154837	0.00309674	0.00309674	0.00129031
unidentified_S085	0	0	0	0	0	0.0154837	0	0	0	0.00258062
Shinella	0	0	0	0	0	0.0139353	0	0	0	0.00232256
unclassified_Alcaligenaceae	0	0	0	0	0.00464511	0	0	0.00929023	0	0.000774186
Bilophila	0	0.00309674	0	0	0	0.00774186	0	0	0	0.00180643
Eggerthella	0.0108386	0	0	0	0	0	0	0	0	0.00180643
unidentified_Ellin6529	0	0	0	0	0.00774186	0	0.00309674	0	0	0.00129031
unidentified_Elusimicrobiaceae	0.00774186	0.00309674	0	0	0	0	0	0	0	0.00180643
unidentified_Intrasporangiaceae	0	0	0	0.0108386	0	0	0	0	0	0.00180643
unidentified_Jonesiaceae	0	0	0	0	0	0	0	0	0.0108386	0
unidentified_MND1	0	0	0	0	0	0.0108386	0	0	0	0.00180643
Granulicatella	0	0	0	0.00774186	0	0	0	0.00154837	0	0.00129031
Sphingomonas	0	0	0	0	0	0	0	0	0.00929023	0
unclassified_Acidobacteria-6	0	0	0	0	0	0.00929023	0	0	0	0.00154837
unidentified_Bacillales	0	0	0	0	0	0	0.00619348	0.00309674	0	0
unidentified_MVS-40	0	0	0	0	0	0.00929023	0	0	0	0.00154837
unidentified_RB25	0	0	0	0	0	0.00929023	0	0	0	0.00154837
unidentified_Rhizobiales	0	0	0	0	0	0.00929023	0	0	0	0.00154837
Nitrosomonas	0	0	0.00309674	0	0	0	0	0.00464511	0	0.000516124
unclassified_Actinobacteria	0	0.00464511	0	0	0	0	0.00309674	0	0	0.000774186
unidentified_Syntrophobacteraceae	0	0	0	0.00464511	0	0.00309674	0	0	0	0.00129031
Zobellella	0	0	0	0	0	0	0.00309674	0	0.00464511	0
Oceanobacillus	0	0	0	0	0	0.00774186	0	0	0	0.00129031
Psychrobacillus	0	0	0	0	0	0	0.00774186	0	0	0
unclassified_Bifidobacteriaceae	0	0	0.00774186	0	0	0	0	0	0	0.00129031
unclassified_Lactobacillaceae	0.00154837	0	0.00619348	0	0	0	0	0	0	0.00129031
unidentified_Bacillaceae	0	0	0	0	0	0	0.00309674	0.00309674	0.00154837	0
Anaeromyxobacter	0	0	0	0	0	0.00619348	0	0	0	0.00103225
Elusimicrobium	0	0	0	0	0	0	0	0.00619348	0	0
unclassified_Betaproteobacteria	0	0	0	0	0	0	0	0.00619348	0	0
unclassified_Burkholderiales	0	0.00309674	0	0	0	0	0	0.00309674	0	0.000516124
unclassified_Porphyromonadaceae	0.00619348	0	0	0	0	0	0	0	0	0.00103225
unclassified_Rhodocyclaceae	0	0	0	0	0	0.00619348	0	0	0	0.00103225
unclassified_Tenericutes	0	0	0.00464511	0.00154837	0	0	0	0	0	0.00103225
unidentified_iii1-15	0	0	0	0	0	0.00619348	0	0	0	0.00103225
unidentified_NB1-j	0	0	0	0	0	0.00619348	0	0	0	0.00103225
unidentified_RB40	0	0	0	0	0	0.00619348	0	0	0	0.00103225
unidentified_S47	0	0	0	0	0	0.00619348	0	0	0	0.00103225
unidentified_SHA-98	0	0.00619348	0	0	0	0	0	0	0	0.00103225
Xenorhabdus	0	0	0	0.00154837	0	0	0.00154837	0	0.00309674	0.000258062
Catenibacterium	0	0	0	0	0	0	0.00464511	0	0	0
Cloacibacterium	0	0	0	0	0	0.00464511	0	0	0	0.000774186
Kocuria	0	0	0	0	0	0	0	0.00464511	0	0
Listeria	0	0	0	0.00309674	0	0	0	0	0.00154837	0.000516124
Olsenella	0.00309674	0	0.00154837	0	0	0	0	0	0	0.000774186
Peptococcus	0	0	0	0	0	0.00464511	0	0	0	0.000774186
unclassified_[Tissierellaceae]	0	0	0	0.00464511	0	0	0	0	0	0.000774186
unclassified_Comamonadaceae	0	0	0	0	0	0.00154837	0	0.00309674	0	0.000258062
unclassified_Intrasporangiaceae	0	0	0	0	0.00464511	0	0	0	0	0.000774186
unidentified_Actinomycetales	0.00464511	0	0	0	0	0	0	0	0	0.000774186
unidentified_BPC076	0	0	0	0	0	0.00464511	0	0	0	0.000774186
unidentified_Gaiellaceae	0	0	0	0	0	0.00464511	0	0	0	0.000774186
unidentified_Gemmatimonadetes	0	0	0	0	0	0.00464511	0	0	0	0.000774186
unidentified_Streptococcaceae	0	0.00464511	0	0	0	0	0	0	0	0.000774186
[Clostridium]	0	0	0	0	0	0	0	0	0.00309674	0
Bulleidia	0	0	0	0	0	0.00309674	0	0	0	0.000516124
Couchioplanes	0	0	0	0	0	0.00309674	0	0	0	0.000516124
Curvibacter	0	0	0	0.00309674	0	0	0	0	0	0.000516124
Defluviitalea	0.00309674	0	0	0	0	0	0	0	0	0.000516124
Lysobacter	0	0	0	0	0	0	0	0.00309674	0	0
Macellibacteroides	0.00309674	0	0	0	0	0	0	0	0	0.000516124
Marvinbryantia	0	0.00309674	0	0	0	0	0	0	0	0.000516124
Nocardioides	0	0	0	0.00309674	0	0	0	0	0	0.000516124
Ornithinibacillus	0	0	0	0	0	0	0.00309674	0	0	0
Plesiocystis	0	0	0	0	0	0.00309674	0	0	0	0.000516124
Pseudoxanthomonas	0	0	0	0	0	0	0	0.00309674	0	0
Sharpea	0	0	0	0	0	0.00309674	0	0	0	0.000516124
Syntrophobacter	0	0	0	0.00309674	0	0	0	0	0	0.000516124
Thermus	0	0	0	0	0.00309674	0	0	0	0	0.000516124
unclassified_Bacteroidetes	0.00309674	0	0	0	0	0	0	0	0	0.000516124
unclassified_Cystobacteraceae	0	0	0	0	0	0.00309674	0	0	0	0.000516124
unclassified_Desulfovibrionaceae	0	0	0	0	0	0	0	0.00309674	0	0
unclassified_Pasteurellaceae	0	0	0	0.00309674	0	0	0	0	0	0.000516124
unclassified_Xanthomonadaceae	0	0	0	0	0	0	0	0.00309674	0	0
unidentified_32-20	0	0	0	0	0	0.00309674	0	0	0	0.000516124
unidentified_Gemellales	0	0	0	0	0	0.00309674	0	0	0	0.000516124
unidentified_IS-44	0	0	0	0	0	0.00309674	0	0	0	0.000516124
unidentified_Sva0725	0	0	0	0	0	0.00309674	0	0	0	0.000516124
Acorus	0	0	0	0	0	0	0	0	0.00154837	0
Anaerobiospirillum	0	0	0	0	0	0	0	0.00154837	0	0
DA101	0	0	0	0.00154837	0	0	0	0	0	0.000258062
Desulfotomaculum	0	0	0	0	0.00154837	0	0	0	0	0.000258062
Megamonas	0	0	0	0	0	0.00154837	0	0	0	0.000258062
Mycoplana	0.00154837	0	0	0	0	0	0	0	0	0.000258062
Nocardia	0	0	0	0	0	0.00154837	0	0	0	0.000258062
Paracoccus	0	0	0	0	0	0.00154837	0	0	0	0.000258062
Stenotrophomonas	0	0	0	0	0.00154837	0	0	0	0	0.000258062
Thermomonas	0	0	0	0	0	0.00154837	0	0	0	0.000258062
unclassified_Leuconostocaceae	0	0	0	0	0	0	0	0	0.00154837	0
unclassified_Sphingomonadaceae	0	0	0	0	0	0.00154837	0	0	0	0.000258062
unidentified_Brevibacteriaceae	0	0	0	0.00154837	0	0	0	0	0	0.000258062
unidentified_Caldilineaceae	0	0	0	0	0	0.00154837	0	0	0	0.000258062
unidentified_Chitinophagaceae	0	0	0	0	0	0.00154837	0	0	0	0.000258062
unidentified_Gemm-1	0	0	0	0	0.00154837	0	0	0	0	0.000258062
unidentified_MBNT15	0	0	0	0	0	0.00154837	0	0	0	0.000258062
unidentified_SC-I-84	0	0	0	0	0	0.00154837	0	0	0	0.000258062
unclassified_Sphingomonadaceae	0	0	0	0	0	0.00154837	0	0	0	0.000258062
unidentified_SC-I-84	0	0	0	0	0	0.00154837	0	0	0	0.000258062
unidentified_MBNT15	0	0	0	0	0	0.00154837	0	0	0	0.000258062
Anaerobiospirillum	0	0	0	0	0	0	0	0.00154837	0	0
Stenotrophomonas	0	0	0	0	0.00154837	0	0	0	0	0.000258062
Thermomonas	0	0	0	0	0	0.00154837	0	0	0	0.000258062
DA101	0	0	0	0.00154837	0	0	0	0	0	0.000258062
