# Supplementary material for: Effects of Atractylodes Macrocephala Rhizoma polysaccharide on intestinal microbiota composition in rats with mammary gland hyperplasia
Source: Front Endocrinol (Lausanne). 2023 Jan 25;13:1102605. doi: 10.3389/fendo.2022.1102605 (PMC9905829; doi:10.3389/fendo.2022.1102605)
Supplement: Supplementary file 1 [file DataSheet_1.zip › Excel fiels/serum indicators.xlsx]

## Sheet: E2
Group	Content（pmol/L）
Con1	80.2812
Con2	84.0625
Con3	78.5
Con4	92.375
Con5	85
Con6	82.0938
Mod1	96.625
Mod2	109.188
Mod3	132.375
Mod4	148.562
Mod5	125.281
Mod6	184.812
AMP1	114.281
AMP2	91.7812
AMP3	108.031
AMP4	106.938
AMP5	111.219
AMP6	106.656

## Sheet: P
Group	Content（pmol/L）
Con1	137.133
Con2	134.067
Con3	135.4
Con4	118.433
Con5	127.133
Con6	118.767
Mod1	59.8333
Mod2	64.2
Mod3	81.5
Mod4	87.0667
Mod5	71.3667
Mod6	105.067
AMP1	121.267
AMP2	70.9
AMP3	115.433
AMP4	88.1
AMP5	110.133
AMP6	91.9

## Sheet: PRL
Group	Content（pmol/L）
Con1	280
Con2	281.25
Con3	260.5
Con4	312.25
Con5	283.25
Con6	323.25
Mod1	553.5
Mod2	527
Mod3	535.75
Mod4	461.75
Mod5	438.75
Mod6	567.25
AMP1	380.5
AMP2	367.75
AMP3	449.75
AMP4	434.25
AMP5	397.25
AMP6	432.5
