# Supplementary material for: Effects of Atractylodes Macrocephala Rhizoma polysaccharide on intestinal microbiota composition in rats with mammary gland hyperplasia
Source: Front Endocrinol (Lausanne). 2023 Jan 25;13:1102605. doi: 10.3389/fendo.2022.1102605 (PMC9905829; doi:10.3389/fendo.2022.1102605)
Supplement: Supplementary file 1 [file DataSheet_1.zip › Excel fiels/a┬ diversity.xlsx]

## Sheet: PCA
Sample
Con1	20.1706	16.6109	7.98805	2.62604	0	1.67689	6.19348	6.16252	5.5153	5.37749	0.0294191	1.15199	2.897	0.00154837	2.43559	0.150192	0.658058	1.44153	0	0.00774186	1.79456	0	1.08076	0.00619348	0.0294191	2.62759	1.11328	0.247739	1.01728	2.4681	0.0634832	0.47535	0.986312	0	0.0805153	0.634832	0	0	0	0	0.0944506	0	1.42915	0.56051	0.685928	0	0.0325158	0.278707	0.235352
Con2	21.4304	20.9716	4.95479	4.16822	0	5.55401	6.12071	4.37879	3.18339	3.04763	0.0402576	1.62858	1.8983	0.00309674	2.71894	0.116128	0.298836	0.840766	0	0.0154837	4.22241	0	1.63198	0	0.041806	0.0402576	0.656509	1.0018	0.774186	0.198192	0.0216772	0.216772	1.01728	0	0.0232256	1.06838	0	0.012387	0	0	1.81469	0	0.184256	0.120773	0.2849	0	0.9507	0.366964	0.383996
Con3	34.6525	14.3039	4.79611	3.08745	0	2.60901	7.9525	4.64047	5.82497	2.76539	0.0185805	1.61805	1.82553	0.00154837	1.5236	0.422705	0.630187	1.10709	0	0.00309674	1.59792	0	0.656509	0	0.0278707	2.46878	0.39019	0.157934	0.562059	1.40282	0.0108386	0.540382	0.737025	0	0.0185805	0.244643	0	0.00774186	0	0	0.00619348	0	0.0789669	0.108386	0.363867	0	0.0526446	0.137805	0.168772
AMP1	21.1195	18.8028	4.54812	4.29704	0.243094	4.11885	3.384	4.00334	4.01239	3.26632	0.258578	1.23312	0.396383	0.389384	0.0820637	0.179611	6.14084	2.58733	3.57829	0.545027	0	0.341633	0.0449028	0.163322	1.16747	0.232256	0.0898055	0.0944506	0.385544	0.012387	3.10913	1.56076	0.00619348	0.012387	0.0387093	0	1.10863	0.348384	1.51895	1.02657	0	1.07921	0	0.195095	0.00774186	0.96928	0	0.0387093	0.0356125
AMP2	20.4382	17.0683	12.7694	9.75895	0.00929023	5.34653	3.81983	0.695219	1.90604	3.13081	0.0247739	2.72358	3.24074	7.72495	0.196643	0.0356125	0.315868	0.145547	0.178063	0.00929023	0.20903	0.521801	1.26347	0.685928	0.0232256	0.0232256	0.343738	0.305029	0.719993	0.0278707	0.359222	0.162579	0.47535	0.00774186	0.0201288	0.450576	0.42735	0.0944506	0.202837	0.173418	0	0.36077	0.0681283	0.0232256	0.0851604	0.139353	0.0185805	0.195095	0.187353
AMP3	20.0113	16.7487	4.5615	7.60095	0	5.01722	3.658	2.02527	5.05698	2.11631	0.159482	1.6557	2.02682	2.62913	3.90499	0.0913539	1.16128	1.97727	0.354577	0.0572897	0.558962	1.12721	2.8072	1.13341	0.145547	0.0758702	1.23405	3.23455	0.690574	0.0681283	0.176514	0.479995	0.46606	0.00929023	0.0325158	0.379351	0.100644	0.277158	0.346835	0.0727734	0.154837	0.15174	0.195095	0.119225	0.0464511	0.0588381	0.39948	0.365416	0.34219
Mod1	21.6311	18.1745	0.287997	0.500124	13.3082	3.10139	0.0495479	0.856249	0.178063	0.0929023	3.03636	2.04075	0.509414	0.552768	0.179611	0.113031	0.610058	0.727734	1.63198	2.76539	0	5.56949	0.130063	4.92072	4.6575	0.164127	1.56076	0.0495479	0.718444	0.318964	0.571349	0.233804	0.0309674	0.219869	2.71739	0.00464511	0.814443	1.25108	0.201288	0.905797	0	0.320513	0	0.46606	0.100644	0.393286	0	0.0216772	0.00309674
Mod2	29.7804	23.2364	0.529543	4.99195	10.6379	3.25468	0.315868	6.45832	0.137805	5.15329	0.181159	0.724638	0.562059	1.19534	0.0154837	9.28558	0.0743218	0.0154837	0.555865	0.35148	0.00154837	0.100644	0.0387093	0.111483	0.184256	0.859346	0.00774186	0.0325158	0.0216772	0.00619348	0.0495479	0.0139353	0.00309674	0.0340642	0.0216772	0.0154837	0.0774186	0.00464511	0.0185805	0.041806	0	0.083612	0	0.0170321	0.012387	0.0154837	0	0	0.00929023
Mod3	20.86	21.0622	0.230707	2.54088	10.981	3.06968	0.298836	0.36077	0.0402576	0.21832	18.9249	4.78602	0.325158	0.0510962	0.0851604	0.108386	0.136257	0.303481	2.68488	4.73802	0.0851604	0.486189	0.00154837	0.60851	0.927474	0.292642	0.00464511	0.041806	0.134708	0.0944506	0.0572897	0.12387	0.00774186	2.80875	0.00464511	0.0294191	0.0774186	0.492382	0.100644	0.083612	0.012387	0	0	0.0557414	0.0727734	0	0	0.0263223	0.00464511
Sample	group	PC1	PC2	Coord 3	Coord 4	Coord 5	Coord 6	Coord 7	Coord 8		bray-c
Con1	Con	-0.33716	0.13539	-0.078136	-0.34546	-0.2178	-0.45667	-0.36945	-0.48883		Axis	Eigenvalue	Percent
Con2	Con	-0.23172	0.045023	0.12673	0.035913	-0.3429	0.49879	-0.5146	0.42969		1	0.31344	50.75
Con3	Con	-0.30086	0.42306	-0.20283	-0.19838	-0.071864	-0.10454	0.60359	0.3981		2	0.1107	17.923
AMP1	AMP	-0.04401	-0.16253	-0.46029	0.77031	-0.034638	-0.22953	-0.037472	4.0863e-06		3	0.056582	9.1614
AMP2	AMP	-0.18891	-0.43631	0.53027	-0.012169	0.43124	-0.34145	0.0087291	0.28084		4	0.047326	7.6628
AMP3	AMP	-0.23483	-0.34404	-0.012484	-0.047949	0.076096	0.56642	0.36094	-0.50599		5	0.043267	7.0054
Mod1	Mod	0.51012	-0.2524	-0.49981	-0.45195	0.23033	0.040873	-0.15381	0.18029		6	0.020374	3.2989
Mod2	Mod	0.26062	0.63258	0.20956	0.19096	0.50389	0.1538	-0.14099	-0.20735		7	0.015272	2.4727
Mod3	Mod	0.56675	-0.040771	0.387	0.058729	-0.57436	-0.12769	0.24306	-0.08676		8	0.010655	1.7252
											9	-2.923e-17	-4.7327e-15
[truncated: 216 more columns]

## Sheet: NMDS
taxonomy	Con1	Con2	Con3	Mod1	Mod2	Mod3	AMP1	AMP2	AMP3
Firmicutes	75.1301	74.9582	72.1665	55.9148	96.5177	70.2775	78.648	76.7175	75.6875
Proteobacteria	5.08021	2.77778	2.7112	29.6978	1.49727	0.676638	4.93311	17.8942	7.31451
Actinobacteria	3.91583	0.656509	12.6982	12.7354	1.64437	28.0611	13.141	1.44308	3.35222
Bacteroidetes	10.1465	17.5771	9.25461	0.335997	0.176514	0.329803	0.0588381	3.30577	7.06367
Tenericutes	2.44643	2.72978	1.52824	0.181159	0.0154837	0.0851604	0.0820637	0.204385	3.90499
TM7	1.44153	0.840766	1.10709	0.727734	0.0154837	0.303481	2.58733	0.145547	1.97727
Spirochaetes	1.42915	0.184256	0.0789669	0	0	0	0	0.0681283	0.195095
Cyanobacteria	0.0789669	0.0867088	0.0495479	0.0944506	0.114579	0.00929023	0.419609	0.0216772	0.287997
unclassified_Bacteria	0.246191	0.0913539	0.291094	0.0572897	0.00464511	0.00309674	0.06658	0.150192	0.136257
unidentified_Bacteria	0.0743218	0.083612	0.0867088	0.00464511	0.00154837	0	0.0572897	0.0263223	0.0572897
Fusobacteria	0	0	0	0.243094	0	0.102192	0	0	0
Verrucomicrobia	0	0.00464511	0.00309674	0.00774186	0	0.0402576	0.00309674	0.0170321	0.0232256
Chloroflexi	0	0	0	0	0.00774186	0.0433544	0.00309674	0	0
Acidobacteria	0	0	0	0	0	0.0464511	0	0	0
Deferribacteres	0.00309674	0.00619348	0.0247739	0	0	0	0	0	0
Elusimicrobia	0.00774186	0.00309674	0	0	0	0	0	0.00619348	0
Nitrospirae	0	0	0	0	0	0.0170321	0	0	0
Gemmatimonadetes	0	0	0	0	0.00154837	0.00464511	0	0	0
Thermi	0	0	0	0	0.00309674	0	0	0	0
Firmicutes	C1	C2	C3	Mod1	Mod2	Mod3	AMP1	AMP2	AMP3
02d06	0.00929023	0.0216772	0.012387	0	0	0	0.00619348	0.0139353	0.0232256
Acidovorax	0	0	0	0	0	0.0185805	0	0	0
Acinetobacter	0	0	0	0.00309674	0	0.00464511	0	0	0.0232256
Acorus	0	0	0	0	0	0	0	0	0.00154837
Actinomyces	0.00774186	0.0154837	0.00309674	2.76539	0.35148	4.73802	0.545027	0.00929023	0.0572897
Adlercreutzia	0.658058	0.298836	0.630187	0.610058	0.0743218	0.136257	6.14084	0.315868	1.16128
Aerococcus	0	0	0	0.00929023	0	0	0.00464511	0	0.0619348
AF12	0	0	0.00464511	0	0	0	0	0.00774186	0.00309674
Aggregatibacter	0	0.0154837	0.00154837	0.376254	0	0.0185805	0	0.00464511	0.0278707
Akkermansia	0	0.00464511	0.00309674	0.00619348	0	0.0402576	0.00309674	0.0170321	0.0232256
Alcaligenes	0	0	0	0.108386	0.0139353	0.0170321	0.0325158	0.00774186	0.0170321
Alistipes	0	0.00309674	0.012387	0.00464511	0	0.0294191	0.0108386	0.00154837	0.0356125
Allobaculum	20.1706	21.4304	34.6525	21.6311	29.7804	20.86	21.1195	20.4382	20.0113
Anaerobiospirillum	0	0	0	0	0	0	0	0.00154837	0
Anaerofustis	0	0	0	0	0	0	0.0154837	0	0
Anaeromyxobacter	0	0	0	0	0	0.00619348	0	0	0
Anaeroplasma	0.0108386	0.0108386	0	0	0	0	0	0.00774186	0
Anaerostipes	0.0108386	0.0650316	0.00619348	0	0	0	0.00774186	0	0.00464511
Anaerotruncus	0	0.00929023	0	0	0	0	0	0.012387	0
Anaerovibrio	0.012387	0.00464511	0	0	0	0	0	0	0
Arthrobacter	0	0	0	0.0216772	0.00154837	0	0.0216772	0.00154837	0
Atopostipes	0	0	0	0.320513	0.083612	0	1.07921	0.36077	0.15174
Bacillus	0	0	0	0.0201288	0.00154837	0.0479995	0.0170321	0.00464511	0.0294191
Bacteroides	0.685928	0.2849	0.363867	0.100644	0.012387	0.0727734	0.00774186	0.0851604	0.0464511
Barnesiella	0	0	0	0	0	0.00309674	0.0139353	0	0
Bifidobacterium	2.62759	0.0402576	2.46878	0.164127	0.859346	0.292642	0.232256	0.0232256	0.0758702
Bilophila	0	0.00309674	0	0	0	0.00774186	0	0	0
Blautia	0.15174	0.487737	0.00154837	0.0278707	0	0.0294191	0.00464511	0	0.105289
Brachybacterium	0	0	0	0	0	0	0	0	0.0216772
Brevibacterium	0	0	0	0.00154837	0	0.00154837	0.0201288	0.00619348	0.0232256
Bulleidia	0	0	0	0	0	0.00309674	0	0	0
Butyricicoccus	0	0	0	0	0	0.00774186	0.0309674	0	0.0139353
Butyricimonas	0.00774186	0.00774186	0	0	0	0	0	0	0
Candidatus_Arthromitus	0	0	0	0.00309674	0.0727734	0.00774186	0.00619348	0	0
Carnobacterium	0	0	0	0	0	0	0.0154837	0.0387093	0.167224
Catenibacterium	0	0	0	0	0	0	0.00464511	0	0
CF231	0.986312	1.01728	0.737025	0.0309674	0.00309674	0.00774186	0.00619348	0.47535	0.46606
Christensenella	0.00929023	0.00929023	0.0185805	0	0	0	0.0232256	0	0.00929023
Cloacibacterium	0	0	0	0	0	0.00464511	0	0	0
Clostridium	2.6663	4.22086	3.1401	0.512511	4.99814	2.54552	4.35897	9.82553	7.68766
Collinsella	0.0278707	0	0	0.0278707	0	0.130063	0.0278707	0.00619348	0.0510962
Coprobacillus	0.0170321	0	0	0.00309674	0	0.0108386	0.00309674	0.00309674	0.00774186
Coprococcus	0.247739	1.0018	0.157934	0.0495479	0.0325158	0.041806	0.0944506	0.305029	3.23455
Corynebacterium	0.00619348	0	0	4.92072	0.111483	0.60851	0.163322	0.685928	1.13341
Couchioplanes	0	0	0	0	0	0.00309674	0	0	0
Curvibacter	0	0	0	0.00309674	0	0	0	0	0
DA101	0	0	0	0.00154837	0	0	0	0	0
Defluviitalea	0.00309674	0	0	0	0	0	0	0	0
Dehalobacterium	0.0402576	0.0588381	0.0340642	0	0	0	0	0.00464511	0
Desulfotomaculum	0	0	0	0	0.00154837	0	0	0	0
Desulfovibrio	1.11328	0.656509	0.39019	1.56076	0.00774186	0.00464511	0.0898055	0.343738	1.23405
Dialister	0	0	0	0	0	0.00464511	0.0170321	0	0
Dietzia	0	0	0	0	0	0	0	0	0.0154837
Dorea	0.410318	0.213675	0.243094	0.0139353	0	0.00464511	0	0.0820637	0.325158
Eggerthella	0.0108386	0	0	0	0	0	0	0	0
Elusimicrobium	0	0	0	0	0	0	0	0.00619348	0
Enterococcus	0.0108386	0	0.161031	0.305029	0.00774186	0.00464511	0.0727734	0.00619348	0.0247739
Erysipelothrix	0	0	0.0216772	0.00464511	0.00309674	0	0.00464511	0.0216772	0
Facklamia	0	0	0	1.63198	0.555865	2.68488	3.57829	0.178063	0.354577
Faecalibacterium	0	0	0	0	0.00929023	0.0232256	0	0.0154837	0.0185805
Fusobacterium	0	0	0	0.243094	0	0.102192	0	0	0
Gemella	0	0	0	13.3082	10.6379	10.981	0.243094	0.00929023	0
Granulicatella	0	0	0	0.00774186	0	0	0	0.00154837	0
Helicobacter	2.4681	0.198192	1.40282	0.318964	0.00619348	0.0944506	0.012387	0.0278707	0.0681283
Jeotgalicoccus	0	0	0	5.56949	0.100644	0.486189	0.341633	0.521801	1.12721
Kaistobacter	0	0	0	0	0	0.0402576	0	0	0
Kocuria	0	0	0	0	0	0	0	0.00464511	0
Lactobacillus	0.150192	0.116128	0.422705	0.113031	9.28558	0.108386	0.179611	0.0356125	0.0913539
Lactococcus	0.012387	0.0154837	0.0309674	0.0232256	0	0	0.0340642	0.012387	0.0557414
Leucobacter	0	0	0	0	0	0.00929023	0.0247739	0	0
Listeria	0	0	0	0.00309674	0	0	0	0	0.00154837
Lysobacter	0	0	0	0	0	0	0	0.00309674	0
Macellibacteroides	0.00309674	0	0	0	0	0	0	0	0
Macrococcus	0	0	0	0.0263223	0	0	0.0201288	0.00619348	0.0108386
Marvinbryantia	0	0.00309674	0	0	0	0	0	0	0
Massilia	0	0.00309674	0	0.00774186	0	0	0	0	0.00464511
Megamonas	0	0	0	0	0	0.00154837	0	0	0
Megasphaera	0	0	0.0154837	0	0	0.00929023	0.0108386	0.00929023	0
Methylobacterium	0	0	0	0.102192	0.0495479	0.157934	0	0	0
Methylosinus	0	0	0	0	0	0.0154837	0	0	0
Microbacterium	0	0.0154837	0	0	0	0	0	0	0
Mucispirillum	0.00309674	0.00619348	0.0247739	0	0	0	0	0	0
Mycoplana	0.00154837	0	0	0	0	0	0	0	0
Nitrosomonas	0	0	0.00309674	0	0	0	0	0.00464511	0
Nocardia	0	0	0	0	0	0.00154837	0	0	0
Nocardioides	0	0	0	0.00309674	0	0	0	0	0
Oceanisphaera	0	0	0	0.0340642	0	0	0.0774186	0	0
Oceanobacillus	0	0	0	0	0	0.00774186	0	0	0
Odoribacter	0.0154837	0.0154837	0.00309674	0	0	0	0	0.0232256	0.0108386
Oligella	0	0	0	0.00464511	0	0	0.0170321	0	0.0402576
Olsenella	0.00309674	0	0.00154837	0	0	0	0	0	0
Ornithinibacillus	0	0	0	0	0	0	0.00309674	0	0
Oscillospira	6.19348	6.12071	7.9525	0.0495479	0.315868	0.298836	3.384	3.81983	3.658
Oxalobacter	0.0185805	0.0263223	0	0	0	0	0	0.0340642	0.0402576
p-75-a5	0.0263223	0.041806	0.0805153	0.0402576	0.00309674	0.00464511	0.105289	0.0216772	0.0588381
Parabacteroides	0.0898055	0.0944506	0.0603865	0	0	0.0309674	0	0.0294191	0.0232256
Paracoccus	0	0	0	0	0	0.00154837	0	0	0
Paraprevotella	0.0650316	0.161031	0.0634832	0.00464511	0	0	0	0.00464511	0
Peptococcus	0	0	0	0	0	0.00464511	0	0	0
Phascolarctobacterium	0.0944506	1.81469	0.00619348	0	0	0.012387	0	0	0.154837
Plesiocystis	0	0	0	0	0	0.00309674	0	0	0
Prevotella	1.82708	5.17311	1.65056	0	0.00154837	0.0851604	0	0.227611	0.958442
Proteus	0	0	0	0.524898	0	0	0.00309674	0	0.00464511
Pseudomonas	0.0913539	0.0944506	0.0975474	0.0975474	0.054193	0.0681283	0.14245	0.105289	0.095999
Pseudoxanthomonas	0	0	0	0	0	0	0	0.00309674	0
Psychrobacillus	0	0	0	0	0	0	0.00774186	0	0
Psychrobacter	0.00154837	0.00309674	0.00154837	0.552768	1.19534	0.0510962	0.389384	7.72495	2.62913
rc4-4	0.0510962	0.00464511	0	0	0	0	0	0	0.0278707
Rhodococcus	0.00154837	0.00154837	0	0	0.00154837	0	0.0108386	0.00154837	0.0154837
Roseburia	0.179611	0.137805	0.111483	0.00619348	0.0913539	0	0	0.143999	0.0650316
Rothia	0.0294191	0.0402576	0.0185805	3.03636	0.181159	18.9249	0.258578	0.0247739	0.159482
Ruminococcus	6.72303	4.49957	4.74885	1.32231	6.47535	0.416512	4.19844	0.718444	2.14449
Salinicoccus	0	0	0	0.0154837	0	0	0	0	0
Sharpea	0	0	0	0	0	0.00309674	0	0	0
Shigella	0.0805153	0.0232256	0.0185805	2.71739	0.0216772	0.00464511	0.0387093	0.0201288	0.0325158
Shinella	0	0	0	0	0	0.0139353	0	0	0
SMB53	0	0.0882572	0.0696767	0.0510962	0	0	0	0.25703	0.150192
Sphingomonas	0	0	0	0	0	0	0	0	0.00929023
Sporosarcina	0	0	0	0.201288	0.0185805	0.100644	1.51895	0.202837	0.346835
Staphylococcus	0	0.012387	0.00774186	1.25108	0.00619348	0.492382	0.348384	0.0944506	0.277158
Stappia	0.00154837	0	0.0108386	0.00464511	0	0	0.00929023	0.00309674	0
Stenotrophomonas	0	0	0	0	0.00154837	0	0	0	0
Streptococcus	0.0294191	0.041806	0.0278707	4.6575	0.184256	0.927474	1.16747	0.0232256	0.145547
Subdoligranulum	0	0.00464511	0.00619348	0	0	0.137805	0.0170321	0	0.00774186
Sutterella	0.0696767	0.054193	0.0402576	0.012387	0.00929023	0.0185805	0.0108386	0.0216772	0.125418
Syntrophobacter	0	0	0	0.00309674	0	0	0	0	0
Thermomonas	0	0	0	0	0	0.00154837	0	0	0
Thermus	0	0	0	0	0.00309674	0	0	0	0
Treponema	1.42915	0.184256	0.0789669	0	0	0	0	0.0681283	0.195095
Turicibacter	1.15199	1.62858	1.61805	2.04075	0.724638	4.78602	1.23312	2.72358	1.6557
unclassified_[Paraprevotellaceae]	0	0.00774186	0.0108386	0	0	0	0	0	0.00309674
unclassified_[Tissierellaceae]	0	0	0	0.00464511	0	0	0	0	0
unclassified_Acidobacteria-6	0	0	0	0	0	0.00929023	0	0	0
unclassified_Actinobacteria	0	0.00464511	0	0	0	0	0.00309674	0	0
unclassified_Actinomycetales	0	0.00309674	0	0.0185805	0.00309674	0	0.00619348	0.0139353	0
unclassified_Aerococcaceae	0	0	0	0.814443	0.0774186	0.0774186	1.10863	0.42735	0.100644
unclassified_Aeromonadaceae	0	0	0	0.393286	0.0154837	0	0.96928	0.139353	0.0588381
unclassified_Alcaligenaceae	0	0	0	0	0.00464511	0	0	0.00929023	0
unclassified_Bacillaceae	0.0634832	0.0216772	0.0108386	0.571349	0.0495479	0.0572897	3.10913	0.359222	0.176514
unclassified_Bacillales	0	0.0325158	0.00309674	0.442834	0.0170321	0.0108386	0.311223	0.0975474	0.0433544
unclassified_Bacilli	0.0201288	0.0402576	0.00774186	0.0696767	0.00619348	0.0526446	0.0944506	0.0232256	0.0356125
unclassified_Bacteria	0.246191	0.0913539	0.291094	0.0572897	0.00464511	0.00309674	0.06658	0.150192	0.136257
unclassified_Bacteroidales	0.0712251	0.054193	0.0743218	0.00309674	0	0.00464511	0	0.0278707	0.0294191
unclassified_Bacteroidetes	0.00309674	0	0	0	0	0	0	0	0
unclassified_Betaproteobacteria	0	0	0	0	0	0	0	0.00619348	0
unclassified_Bifidobacteriaceae	0	0	0.00774186	0	0	0	0	0	0
unclassified_Burkholderiales	0	0.00309674	0	0	0	0	0	0.00309674	0
unclassified_Carnobacteriaceae	0	0	0	0	0	0	0	0.0402576	0.0247739
unclassified_Clostridia	0.00464511	0.00774186	0	0	0	0	0	0	0.00619348
unclassified_Clostridiaceae	0.0139353	0.106838	0.0479995	0.012387	0.00464511	0.0201288	0.337545	0.116128	0.230707
unclassified_Clostridiales	2.897	1.8983	1.82553	0.509414	0.562059	0.325158	0.396383	3.24074	2.02682
unclassified_Comamonadaceae	0	0	0	0	0	0.00154837	0	0.00309674	0
unclassified_Coriobacteriaceae	0.0634832	0.0201288	0.0278707	0.00464511	0	0	0.0929023	0.00774186	0.0557414
unclassified_Cystobacteraceae	0	0	0	0	0	0.00309674	0	0	0
unclassified_Desulfovibrionaceae	0	0	0	0	0	0	0	0.00309674	0
unclassified_Enterobacteriaceae	0.126966	0.0603865	0.06658	0.0681283	0.0479995	0.0603865	0.0820637	0.0619348	0.0712251
unclassified_Enterococcaceae	0	0	0.0201288	0	0	0.0170321	0.0170321	0.0108386	0
unclassified_Erysipelotrichaceae	0.0154837	0	0.0201288	0	0	0	0	0	0
unclassified_Firmicutes	0.0479995	0.00309674	0.0371609	0.0201288	0.00154837	0.00154837	0.0108386	0.0913539	0.00619348
unclassified_Gammaproteobacteria	0.00154837	0	0	0.0108386	0.0139353	0	0.00619348	0.012387	0.00929023
unclassified_Hyphomicrobiaceae	0.00774186	0.00154837	0.00154837	0.00154837	0	0.00154837	0	0	0.00154837
unclassified_Intrasporangiaceae	0	0	0	0	0.00464511	0	0	0	0
unclassified_Lachnospiraceae	1.01728	0.774186	0.562059	0.718444	0.0216772	0.134708	0.385544	0.719993	0.690574
unclassified_Lactobacillaceae	0.00154837	0	0.00619348	0	0	0	0	0	0
unclassified_Lactobacillales	0	0	0	0.219869	0.0340642	2.80875	0.012387	0.00774186	0.00929023
unclassified_Leuconostocaceae	0	0	0	0	0	0	0	0	0.00154837
unclassified_Microbacteriaceae	0	0	0	0	0	0.00154837	0	0	0.0185805
unclassified_Micrococcaceae	0	0	0	0.00929023	0	0.00154837	0.00619348	0.00619348	0
unclassified_Moraxellaceae	0.00154837	0.00154837	0	0	0	0	0	0.012387	0
unclassified_Oxalobacteraceae	0.00464511	0	0	0	0.0154837	0.00929023	0	0.0108386	0.00154837
unclassified_Pasteurellaceae	0	0	0	0.00309674	0	0	0	0	0
unclassified_Peptostreptococcaceae	0.0139353	0.06658	0.0294191	0.0681283	0.0913539	0.00464511	0.125418	0.157934	0.0479995
unclassified_Planococcaceae	0	0	0	0.0603865	0	0	0.0712251	0.106838	0.137805
unclassified_Porphyromonadaceae	0.00619348	0	0	0	0	0	0	0	0
unclassified_Prevotellaceae	0.00774186	0.0247739	0	0	0	0.00154837	0	0.00464511	0
unclassified_Proteobacteria	0	0	0	0	0	0	0	0.0479995	0
unclassified_Pseudomonadaceae	0	0.00154837	0.00154837	0	0.00154837	0.00309674	0.00154837	0.00309674	0.00309674
unclassified_Rhodobacteraceae	0.00774186	0	0	0.00309674	0	0	0.00154837	0.00929023	0
unclassified_Rhodocyclaceae	0	0	0	0	0	0.00619348	0	0	0
unclassified_Rikenellaceae	0	0.0340642	0.0170321	0	0.00154837	0.012387	0	0.0170321	0.0185805
unclassified_Ruminococcaceae	0.235352	0.383996	0.168772	0.00309674	0.00929023	0.00464511	0.0356125	0.187353	0.34219
unclassified_Sphingomonadaceae	0	0	0	0	0	0.00154837	0	0	0
unclassified_Staphylococcaceae	0	0	0	0.00309674	0.00154837	0	0.0139353	0.00774186	0.00619348
unclassified_Tenericutes	0	0	0.00464511	0.00154837	0	0	0	0	0
unclassified_Xanthomonadaceae	0	0	0	0	0	0	0	0.00309674	0
unidentified_[Barnesiellaceae]	0.00929023	0.012387	0.00309674	0	0	0	0	0	0
unidentified_[Mogibacteriaceae]	0.278707	0.366964	0.137805	0.0216772	0	0.0263223	0.0387093	0.195095	0.365416
unidentified_[Paraprevotellaceae]	0.00464511	0.0108386	0	0	0	0	0	0	0
unidentified_0319-6A21	0	0	0	0	0	0.0170321	0	0	0
unidentified_32-20	0	0	0	0	0	0.00309674	0	0	0
unidentified_Actinomycetales	0.00464511	0	0	0	0	0	0	0	0
unidentified_Aerococcaceae	0	0	0	0.0712251	0.0232256	0.0170321	0.39948	0.136257	0.267868
unidentified_Bacillaceae	0	0	0	0	0	0	0.00309674	0.00309674	0.00154837
unidentified_Bacillales	0	0	0	0	0	0	0.00619348	0.00309674	0
unidentified_Bacteria	0.0743218	0.083612	0.0867088	0.00464511	0.00154837	0	0.0572897	0.0263223	0.0572897
unidentified_Bacteroidales	0.634832	1.06838	0.244643	0.00464511	0.0154837	0.0294191	0	0.450576	0.379351
unidentified_BPC076	0	0	0	0	0	0.00464511	0	0	0
unidentified_Brevibacteriaceae	0	0	0	0.00154837	0	0	0	0	0
unidentified_Caldilineaceae	0	0	0	0	0	0.00154837	0	0	0
unidentified_Carnobacteriaceae	0	0	0	0	0	0	0.00309674	0.0185805	0
unidentified_Chitinophagaceae	0	0	0	0	0	0.00154837	0	0	0
unidentified_Christensenellaceae	0.12387	0.202837	0.0867088	0.0588381	0	0	0.00309674	0.0557414	0.207482
unidentified_Clostridiaceae	0.0603865	0.168772	0.083612	0	0.00929023	0.00154837	0.0867088	0.120773	0.102192
unidentified_Clostridiales	16.6109	20.9716	14.3039	18.1745	23.2364	21.0622	18.8028	17.0683	16.7487
unidentified_Coriobacteriaceae	0.47535	0.216772	0.540382	0.233804	0.0139353	0.12387	1.56076	0.162579	0.479995
unidentified_Dehalobacteriaceae	0	0.012387	0.00154837	0	0	0	0	0.00309674	0
unidentified_Desulfovibrionaceae	1.08076	1.63198	0.656509	0.130063	0.0387093	0.00154837	0.0449028	1.26347	2.8072
unidentified_Ellin6529	0	0	0	0	0.00774186	0	0.00309674	0	0
unidentified_Elusimicrobiaceae	0.00774186	0.00309674	0	0	0	0	0	0	0
unidentified_Erysipelotrichaceae	0.109934	0.264771	0.0867088	0.00154837	0.00774186	0.00309674	0.0216772	0.00464511	0.0758702
unidentified_F16	1.44153	0.840766	1.10709	0.727734	0.0154837	0.303481	2.58733	0.145547	1.97727
unidentified_Gaiellaceae	0	0	0	0	0	0.00464511	0	0	0
unidentified_Gemellales	0	0	0	0	0	0.00309674	0	0	0
unidentified_Gemm-1	0	0	0	0	0.00154837	0	0	0	0
unidentified_Gemmatimonadetes	0	0	0	0	0	0.00464511	0	0	0
unidentified_iii1-15	0	0	0	0	0	0.00619348	0	0	0
unidentified_Intrasporangiaceae	0	0	0	0.0108386	0	0	0	0	0
unidentified_IS-44	0	0	0	0	0	0.00309674	0	0	0
unidentified_Jonesiaceae	0	0	0	0	0	0	0	0	0.0108386
unidentified_Lachnospiraceae	7.98805	4.95479	4.79611	0.287997	0.529543	0.230707	4.54812	12.7694	4.5615
unidentified_MBNT15	0	0	0	0	0	0.00154837	0	0	0
unidentified_MND1	0	0	0	0	0	0.0108386	0	0	0
unidentified_MVS-40	0	0	0	0	0	0.00929023	0	0	0
unidentified_NB1-j	0	0	0	0	0	0.00619348	0	0	0
unidentified_Peptococcaceae	0.00464511	0.00774186	0	0.00309674	0.0108386	0	0.00774186	0	0.0201288
unidentified_Peptostreptococcaceae	1.67689	5.55401	2.60901	3.10139	3.25468	3.06968	4.11885	5.34653	5.01722
unidentified_Prevotellaceae	0.00464511	0.0216772	0.00619348	0	0	0	0	0	0.00154837
unidentified_RB25	0	0	0	0	0	0.00929023	0	0	0
unidentified_RB40	0	0	0	0	0	0.00619348	0	0	0
unidentified_RF16	0.0278707	0.00309674	0	0	0	0	0	0	0
unidentified_RF32	0.00309674	0	0.0185805	0	0	0	0	0	0
unidentified_RF39	2.43559	2.71894	1.5236	0.179611	0.0154837	0.0851604	0.0820637	0.196643	3.90499
unidentified_Rhizobiales	0	0	0	0	0	0.00929023	0	0	0
unidentified_Rikenellaceae	0.0340642	0.0696767	0.0263223	0.00929023	0.00464511	0.00619348	0	0.0247739	0.0201288
unidentified_Ruminococcaceae	5.37749	3.04763	2.76539	0.0929023	5.15329	0.21832	3.26632	3.13081	2.11631
unidentified_S085	0	0	0	0	0	0.0154837	0	0	0
unidentified_S24-7	5.5153	3.18339	5.82497	0.178063	0.137805	0.0402576	4.01239	1.90604	5.05698
unidentified_S47	0	0	0	0	0	0.00619348	0	0	0
unidentified_SC-I-84	0	0	0	0	0	0.00154837	0	0	0
unidentified_SHA-98	0	0.00619348	0	0	0	0	0	0	0
unidentified_SJA-15	0	0	0	0	0	0.0201288	0	0	0
unidentified_Staphylococcaceae	0	0	0	0.012387	0	0	0.0232256	0.00309674	0.012387
unidentified_Streptococcaceae	0	0.00464511	0	0	0	0	0	0	0
unidentified_Streptophyta	0.00619348	0.00464511	0.00464511	0.00309674	0	0.00619348	0.00619348	0.00774186	0.0108386
unidentified_Sva0725	0	0	0	0	0	0.00309674	0	0	0
unidentified_Syntrophobacteraceae	0	0	0	0.00464511	0	0.00309674	0	0	0
unidentified_Veillonellaceae	0.196643	0.00774186	0.00929023	0	0.00619348	0	0	0.0712251	0.0882572
unidentified_YS2	0.0727734	0.0820637	0.0449028	0.0913539	0.114579	0.00309674	0.413415	0.0139353	0.277158
Vagococcus	0	0	0	0	0.0170321	0	0.012387	0.281804	0
Veillonella	0	0	0	0.00154837	0	0.0588381	0	0	0.00619348
Weissella	0	0	0	0	0.00309674	0.0170321	0	0	0
Xenorhabdus	0	0	0	0.00154837	0	0	0.00154837	0	0.00309674
Yaniella	0	0	0	0.905797	0.041806	0.083612	1.02657	0.173418	0.0727734
YRC22	0.147095	0.329803	0.15174	0	0	0	0.00774186	0.0201288	0.0108386
Zobellella	0	0	0	0	0	0	0.00309674	0	0.00464511
